# Supplementary material for: Na3MnTi(PO4)3/C Nanofiber Free-Standing Electrode for Long-Cycling-Life Sodium-Ion Batteries
Source: Nanomaterials (Basel). 2024 May 5;14(9):804. doi: 10.3390/nano14090804 (PMC11085064; doi:10.3390/nano14090804)
Supplement: Supplementary file 1 [file nanomaterials-14-00804-s001.zip]

Archive with 1 entries (1 files):
- nanomaterials-2980552-supplementary.pdf
